# Supplementary material for: Lactoferrin Gene Expression and Antioxidant Activity in Tomato
Source: Biology (Basel). 2026 Jul 16;15(14):1171. doi: 10.3390/biology15141171 (PMC13405588; doi:10.3390/biology15141171)
Supplement: Supplementary file 1 [file biology-15-01171-s001.zip]

Archive with 4 entries (4 files):
- Table S5  RT-qPCR Transcript levels of five antioxidant enzyme genes.xlsx
- Table S7  ROS levels.xlsx
- Supplementary Files.pdf
- Table S3  RT-qPCR Expression pattern of the hLF gene in different organs of transgenic tomatoes.xlsx
