# Supplementary material for: Lactoferrin Gene Expression and Antioxidant Activity in Tomato
Source: Biology (Basel). 2026 Jul 16;15(14):1171. doi: 10.3390/biology15141171 (PMC13405588; doi:10.3390/biology15141171)
Supplement: Supplementary file 1 [file biology-15-01171-s001.zip › Table S5 RT-qPCR Transcript levels of five antioxidant enzyme genes.xlsx]

## Sheet: Sheet1
GROUP	Sample	Ct value (reference gene)	Mean Ct (reference gene)	Ct value (target gene, CAT)	ΔCt (relative expression normalized to reference gene)	Mean ΔCt of CK	ΔΔCt = Treatment ΔCt − Control ΔCt	2^-△△Ct	Mean item		Sample ID	WT	N825-1	N825-4	N825-12
Control 1	WT	21.9848	21.9578	30.8401	8.8823	8.67849	0.203811	0.868254	1.00854		ΔCt value	8.8823	5.33536	6.23072	6.31823
	WT	21.9543		30.3884	8.43062	8.67849	-0.247868	1.18745				8.43062	5.35089	6.09624	6.48311
	WT	21.9342		30.6803	8.72254	8.67849	0.0440572	0.969923				8.72254	5.21021	6.00564	6.34444
Treatment 1	N825-1	21.9161	21.8581	27.1935	5.33536	8.67849	-3.34313	10.148	10.4184		P value		1.72362e-05	6.39629e-05	8.49997e-05
	N825-1	21.8641		27.209	5.35089	8.67849	-3.3276	10.0394			Significance		***	***	***
	N825-1	21.7943		27.0683	5.21021	8.67849	-3.46828	11.0677
Treatment 2	N825-4	20.9857	20.9854	27.2161	6.23072	8.67849	-2.44776	5.45569	5.94043
	N825-4	20.9926		27.0816	6.09624	8.67849	-2.58225	5.98872
	N825-4	20.9779		26.991	6.00564	8.67849	-2.67285	6.37688
Treatment 3	N825-12	22.3979	22.3869	28.7051	6.31823	8.67849	-2.36025	5.1346	4.91895
	N825-12	22.4903		28.87	6.48311	8.67849	-2.19537	4.58008
	N825-12	22.2724		28.7313	6.34444	8.67849	-2.33404	5.04217
GROUP	Sample	Ct value (reference gene)	Mean Ct (reference gene)	Ct value (target gene, GR)	ΔCt (relative expression normalized to reference gene)	Mean ΔCt of CK	ΔΔCt = Treatment ΔCt − Control ΔCt	2^-△△Ct	Mean item		Sample ID	WT	N825-1	N825-4	N825-12
Control 1	WT	21.9848	21.9578	29.4416	7.4838	7.41012	0.0736847	0.950208	1.00459		ΔCt value	7.4838	3.44814	7.10064	5.41754
	WT	21.9543		29.4859	7.52817	7.41012	0.118046	0.921435				7.52817	3.35947	6.65358	5.22946
	WT	21.9342		29.1762	7.21839	7.41012	-0.19173	1.14213				7.21839	3.11299	6.54011	5.1745
Treatment 1	N825-1	21.9161	21.8581	25.3063	3.44814	7.41012	-3.96198	15.5838	17.2716		P value		7.9104e-06	0.0303997	6.15022e-05
	N825-1	21.8641		25.2176	3.35947	7.41012	-4.05065	16.5717			Significance		***	*	***
	N825-1	21.7943		24.9711	3.11299	7.41012	-4.29713	19.6592
Treatment 2	N825-4	20.9857	20.9854	28.086	7.10064	7.41012	-0.309482	1.23926	1.58545
	N825-4	20.9926		27.639	6.65358	7.41012	-0.756536	1.68943
	N825-4	20.9779		27.5255	6.54011	7.41012	-0.870008	1.82767
Treatment 3	N825-12	22.3979	22.3869	27.8044	5.41754	7.41012	-1.99258	3.97947	4.40757
	N825-12	22.4903		27.6163	5.22946	7.41012	-2.18066	4.53361
	N825-12	22.2724		27.5614	5.1745	7.41012	-2.23561	4.70963
GROUP	Sample	Ct value (reference gene)	Mean Ct (reference gene)	Ct value (target gene, GPX)	ΔCt (relative expression normalized to reference gene)	Mean ΔCt of CK	ΔΔCt = Treatment ΔCt − Control ΔCt	2^-△△Ct	Mean item		Sample ID	WT	N825-1	N825-4	N825-12
Control 1	WT	21.9848	21.9578	23.7007	1.74292	1.74938	-0.00646591	1.00449	1.00019		ΔCt value	1.74292	0.0251815	0.194794	-0.411832
	WT	21.9543		23.7442	1.7864	1.74938	0.0370197	0.974666				1.7864	-0.0386003	0.179213	-0.398783
	WT	21.9342		23.6766	1.71883	1.74938	-0.0305538	1.0214				1.71883	-0.013099	0.135902	-0.418778
Treatment 1	N825-1	21.9161	21.8581	21.8833	0.0251815	1.74938	-1.7242	3.30397	3.38336		P value		3.38196e-07	4.73385e-07	4.99067e-08
	N825-1	21.8641		21.8195	-0.0386003	1.74938	-1.78798	3.45331			Significance		***	***	***
	N825-1	21.7943		21.845	-0.013099	1.74938	-1.76248	3.39281
Treatment 2	N825-4	20.9857	20.9854	21.1802	0.194794	1.74938	-1.55459	2.9375	2.98893
	N825-4	20.9926		21.1646	0.179213	1.74938	-1.57017	2.96939
	N825-4	20.9779		21.1213	0.135902	1.74938	-1.61348	3.05989
Treatment 3	N825-12	22.3979	22.3869	21.975	-0.411832	1.74938	-2.16121	4.47291	4.46668
	N825-12	22.4903		21.9881	-0.398783	1.74938	-2.14816	4.43264
	N825-12	22.2724		21.9681	-0.418778	1.74938	-2.16816	4.4945
GROUP	Sample	Ct value (reference gene)	Mean Ct (reference gene)	Ct value (target gene, GST)	ΔCt (relative expression normalized to reference gene)	Mean ΔCt of CK	ΔΔCt = Treatment ΔCt − Control ΔCt	2^-△△Ct	Mean item		Sample ID	WT	N825-1	N825-4	N825-12
Control 1	WT	21.9848	21.9578	22.2368	0.279046	0.231084	0.0479628	0.967301	1.00054		ΔCt value	0.279046	0.181922	1.7974	1.20801
	WT	21.9543		22.2055	0.247716	0.231084	0.0166327	0.988537				0.247716	0.11168	1.66671	1.24912
	WT	21.9342		22.1243	0.166488	0.231084	-0.0645955	1.04579				0.166488	0.0560748	1.40692	1.12683
Treatment 1	N825-1	21.9161	21.8581	22.0401	0.181922	0.231084	-0.0491619	1.03466	1.08331		P value		0.0817239	0.000310549	3.99212e-05
	N825-1	21.8641		21.9698	0.11168	0.231084	-0.119404	1.08629			Significance		ns	***	***
	N825-1	21.7943		21.9142	0.0560748	0.231084	-0.175009	1.12897
Treatment 2	N825-4	20.9857	20.9854	22.7828	1.7974	0.231084	1.56632	0.337669	0.383327
	N825-4	20.9926		22.6521	1.66671	0.231084	1.43563	0.369686
	N825-4	20.9779		22.3923	1.40692	0.231084	1.17584	0.442627
Treatment 3	N825-12	22.3979	22.3869	23.5949	1.20801	0.231084	0.976924	0.508062	0.513106
	N825-12	22.4903		23.636	1.24912	0.231084	1.01803	0.493789
	N825-12	22.2724		23.5137	1.12683	0.231084	0.895749	0.537468
GROUP	Sample	Ct value (reference gene)	Mean Ct (reference gene)	Ct value (target gene, SOD)	ΔCt (relative expression normalized to reference gene)	Mean ΔCt of CK	ΔΔCt = Treatment ΔCt − Control ΔCt	2^-△△Ct	Mean item		Sample ID	WT	N825-1	N825-4	N825-12
Control 1	WT	21.9848	21.9578	21.2618	-0.695958	-0.77201	0.0760523	0.94865	1.00087		ΔCt value	-0.695958	-2.82228	-1.25656	-1.78793
	WT	21.9543		21.1805	-0.777262	-0.77201	-0.0052522	1.00365				-0.777262	-2.84508	-1.34336	-1.84216
	WT	21.9342		21.115	-0.84281	-0.77201	-0.0708001	1.0503				-0.84281	-2.89689	-1.35461	-1.89393
Treatment 1	N825-1	21.9161	21.8581	19.0359	-2.82228	-0.77201	-2.05027	4.14183	4.2371		P value		1.66813e-06	0.000484704	3.39245e-05
	N825-1	21.8641		19.0131	-2.84508	-0.77201	-2.07307	4.20782			Significance		***	***	***
	N825-1	21.7943		18.9613	-2.89689	-0.77201	-2.12488	4.36166
Treatment 2	N825-4	20.9857	20.9854	19.7288	-1.25656	-0.77201	-0.484551	1.39915	1.46087
	N825-4	20.9926		19.642	-1.34336	-0.77201	-0.571347	1.48591
	N825-4	20.9779		19.6308	-1.35461	-0.77201	-0.582602	1.49755
Treatment 3	N825-12	22.3979	22.3869	20.5989	-1.78793	-0.77201	-1.01592	2.02219	2.0994
	N825-12	22.4903		20.5447	-1.84216	-0.77201	-1.07015	2.09965
	N825-12	22.2724		20.4929	-1.89393	-0.77201	-1.12192	2.17637
