# Supplementary material for: Lactoferrin Gene Expression and Antioxidant Activity in Tomato
Source: Biology (Basel). 2026 Jul 16;15(14):1171. doi: 10.3390/biology15141171 (PMC13405588; doi:10.3390/biology15141171)
Supplement: Supplementary file 1 [file biology-15-01171-s001.zip › Table S7 ROS levels.xlsx]

## Sheet: 原始数据
Method name: Method 1
Application: SparkControl				V3.1
Device: Spark				Serial number: 2012006265
Firmware:				LUM:V5.2.4|ABS:V4.3.2|ABS_MEX:V5.1.1|USBCAM:V4.90.34|CELL:V4.1.4|MTP:V14.2.11|FLUOR:V5.1.4|FLUOR_MEM:V5.1.1|FLUOR_MEX:V5.1.1|PODI:V1.11.2
Date:				2023-10-24
Time:				15:11
System				DESKTOP-1UNG53T
User				DESKTOP-1UNG53T\HP
Plate				[COR96fb clear bottom] - Corning 96 Flat Black Cat. No.: 3631
Lid lifter				No lid
Humidity Cassette				No humidity cassette
Smooth mode				Not selected
List of actions in this measurement script:
Plate
	Fluorescence Top Reading					Label 1
Name				COR96fb clear bottom
Plate layout
Plate area				B2-D7
<>	1	2	3	4	5	6	7	8	9	10	11	12
A	None	None	None	None	None	None	None	None	None	None	None	None
B	None	None	None	None	None	None	None	None	None	None	None	None
C	None	None	None	None	None	None	None	None	None	None	None	None
D	None	None	None	None	None	None	None	None	None	None	None	None
E	None	None	None	None	None	None	None	None	None	None	None	None
F	None	None	None	None	None	None	None	None	None	None	None	None
G	None	None	None	None	None	None	None	None	None	None	None	None
H	None	None	None	None	None	None	None	None	None	None	None	None
Mode	Fluorescence Top Reading
Name	Label 1
Excitation				Monochromator
Excitation wavelength [nm]				495
Excitation bandwidth [nm]				20
Emission				Monochromator
Emission wavelength [nm]				529
Emission bandwidth [nm]				20
Gain Optimal				97
Mirror				Automatic (50% Mirror)
Number of flashes				30
Integration time [µs]				40
Lag time [µs]				0
Settle time [ms]				0
Z-Position [μm]				20000
Z-Position mode				Manual
Part of Plate				B2-D7
Start Time				2023-10-24 15:10:55
Temperature [°C]				26
<>	1	2	3	4	5	6	7	8	9	10	11	12
A
B		41303	54276	52469	50954	51187	9744
C		40404	52142	51184	52769	51017	9577
D		41534	52353	52781	51589	50502	10562
E
F		con	H2O2	H2O2+WT	H2O2+特殊	H2O2+市售	调零孔（培养基+探针）
G
H							9961
End Time				2023-10-24 15:11:24

## Sheet: result
	Fluorescence intensity
				1	4	7	8
																				方差分析：单因素方差分析								方差分析：单因素方差分析
				31342	44315	42508	40993	41226			One-way analysis of variance (one-way ANOVA)
				30443	42181	41223	42808	41056												SUMMARY								SUMMARY
				31573	42392	42820	41628	40541			SUMMARY									组	观测数	求和	平均	方差				组	观测数	求和	平均	方差
											GROUP	Number of observations	Sum	Mean	Variance					H2O280uM	3	128888	42962.7	1.38273e+06				H2O280uM	3	128888	42962.7	1.38273e+06
											H2O280uM	3	128888	42962.7	1.38273e+06					H2O280uM+ 特殊番茄果实总蛋白	3	125429	41809.7	848308				H2O280uM+ 市售人乳铁蛋白 1ng/ml	3	122823	40941	127225
			GROUP	control	H2O280uM	H2O280uM+ Total protein of WT tomato plants	H2O280uM+ Total protein of special tomato fruits	H2O280uM+ Commercial human lactoferrin 1ng/ml			H2O280uM+ Total protein from WT tomato plants	3	126551	42183.7	716496
			mean fluorescence	31342	44315	42508	40993	41226
				30443	42181	41223	42808	41056												方差分析								方差分析
				31573	42392	42820	41628	40541			Analysis of variance (ANOVA)									差异源	SS	df	MS	F	P-value	F crit		差异源	SS	df	MS	F	P-value	F crit
			mean	31119.3	42962.7	42183.7	41809.7	40941			Source of variation	SS	df	MS	F	P-value	F crit			组间	1.99411e+06	1	1.99411e+06	1.78761	0.25219	7.70865		组间	6.1307e+06	1	6.1307e+06	8.12036	0.0464134	7.70865
			SD	597.001	1175.9	846.461	921.037	356.686			Between groups	910262	1	910262	0.867233	0.404439	7.70865			组内	4.46209e+06	4	1.11552e+06					组内	3.01992e+06	4	754980
											Within groups	4.19846e+06	4	1.04962e+06
																				总计	6.4562e+06	5						总计	9.15062e+06	5
											Total	5.10872e+06	5
				40993	41226
				42808	41056
				41628	40541
											One-way analysis of variance (one-way ANOVA)
											SUMMARY
											GROUP	Number of observations	Sum	Mean	Variance
											H2O280uM+ Total protein of transgenic tomato fruits	3	125429	41809.7	848308
											H2O280uM+ Commercial human lactoferrin 1ng/ml	3	122823	40941	127225
											Analysis of variance (ANOVA)
											Source of variation	SS	df	MS	F	P-value	F crit
											Between groups	1.13187e+06	1	1.13187e+06	2.32052	0.202347	7.70865
											Within groups	1.95107e+06	4	487767
											Total	3.08294e+06	5
