# Supplementary material for: Lactoferrin Gene Expression and Antioxidant Activity in Tomato
Source: Biology (Basel). 2026 Jul 16;15(14):1171. doi: 10.3390/biology15141171 (PMC13405588; doi:10.3390/biology15141171)
Supplement: Supplementary file 1 [file biology-15-01171-s001.zip › Table S3 RT-qPCR Expression pattern of the hLF gene in different organs of transgenic tomatoes.xlsx]

## Sheet: Sheet1
GROUP	Sample	Ct value (reference gene)	Mean Ct value (reference gene)	Ct value (target gene)	ΔCt (relative expression normalized to reference gene)	Mean ΔCt of CK group	ΔΔCt = ΔCt of treatment group − ΔCt of control group	2^-△△Ct	Mean term			Sample ID	GEN-N825-WT	GEN-N825-1	GEN-N825-10	GEN-N825-11	GEN-N825-12	GEN-N825-2	GEN-N825-3	GEN-N825-4	GEN-N825-5	GEN-N825-6	GEN-N825-7	GEN-N825-8	GEN-N825-9
Control 1	GEN-N825-WT	25.23	25.22	35.1	9.88	9.98	-0.1	1.07177	1.0016			△Ct	9.88	-0.331899	4.1573	2.78824	3.37227	9.9214	2.2639	1.67436	5.79837	2.33581	5.22614	2.09517	0.173845
	GEN-N825-WT	25.11		35.2	9.98	9.98	0	1					9.98	-0.280095	4.16129	2.86363	2.94944	10.0214	2.22024	2.05445	5.78991	2.40339	4.25664	1.93141	0.406789
	GEN-N825-WT	25.32		35.3	10.08	9.98	0.1	0.933033					10.08	-0.260938	4.19297	2.74198	2.93416	10.1214	2.26919	1.55458	5.6147	2.70309	4.47109	1.8303	0.0931562
Treatment 1	GEN-N825-1	25.1949	25.0028	24.6709	-0.331899	9.98	-10.3119	1271.13	1235.85			P value		7.71209e-09	6.30421e-08	4.74828e-08	1.51685e-06	0.638797	2.14678e-08	8.89251e-07	8.81242e-07	4.89063e-07	5.87368e-05	1.2454e-07	9.81061e-08
	GEN-N825-1	24.8584		24.7227	-0.280095	9.98	-10.2601	1226.3				Significance		***	***	***	***	ns	***	***	***	***	***	***	***
	GEN-N825-1	24.9552		24.7419	-0.260938	9.98	-10.2409	1210.12
Treatment 2	GEN-N825-10	22.6119	22.592	26.7493	4.1573	9.98	-5.8227	56.5987	56.0859
	GEN-N825-10	22.6159		26.7532	4.16129	9.98	-5.81871	56.4426
	GEN-N825-10	22.548		26.7849	4.19297	9.98	-5.78703	55.2164
Treatment 3	GEN-N825-11	21.3192	21.3265	24.1148	2.78824	9.98	-7.19176	146.196	145.303
	GEN-N825-11	21.2867		24.1901	2.86363	9.98	-7.11637	138.753
	GEN-N825-11	21.3736		24.0685	2.74198	9.98	-7.23802	150.96
Treatment 4	GEN-N825-12	25.1344	25.1577	28.53	3.37227	9.98	-6.60773	97.5272	120.133
	GEN-N825-12	25.1064		28.1071	2.94944	9.98	-7.03056	130.74
	GEN-N825-12	25.2322		28.0918	2.93416	9.98	-7.04584	132.132
Treatment 5	GEN-N825-2	25.2093	25.1786	35.1	9.9214	9.98	-0.0585997	1.04145	0.973268
	GEN-N825-2	25.1465		35.2	10.0214	9.98	0.0414003	0.971711
	GEN-N825-2	25.18		35.3	10.1214	9.98	0.1414	0.906639
Treatment 6	GEN-N825-3	23.6527	23.5422	25.8061	2.2639	9.98	-7.7161	210.27	212.167
	GEN-N825-3	23.5868		25.7624	2.22024	9.98	-7.75976	216.73
	GEN-N825-3	23.387		25.8114	2.26919	9.98	-7.71081	209.5
Treatment 7	GEN-N825-4	25.9699	25.9061	27.5805	1.67436	9.98	-8.30564	316.407	301.11
	GEN-N825-4	25.8494		27.9606	2.05445	9.98	-7.92555	243.123
	GEN-N825-4	25.899		27.4607	1.55458	9.98	-8.42542	343.799
Treatment 8	GEN-N825-5	24.3897	24.346	30.1444	5.79837	9.98	-4.18163	18.1466	19.0035
	GEN-N825-5	24.3387		30.1359	5.78991	9.98	-4.19009	18.2534
	GEN-N825-5	24.3097		29.9607	5.6147	9.98	-4.3653	20.6104
Treatment 9	GEN-N825-6	23.4548	23.4572	25.793	2.33581	9.98	-7.64419	200.047	182.008
	GEN-N825-6	23.3951		25.8606	2.40339	9.98	-7.57661	190.892
	GEN-N825-6	23.5217		26.1603	2.70309	9.98	-7.27691	155.084
Treatment 10	GEN-N825-7	24.316	24.3335	29.5596	5.22614	9.98	-4.75386	26.9808	41.7829
	GEN-N825-7	24.3381		28.5901	4.25664	9.98	-5.72336	52.8327
	GEN-N825-7	24.3463		28.8046	4.47109	9.98	-5.50891	45.5353
Treatment 11	GEN-N825-8	23.7713	23.7506	25.8458	2.09517	9.98	-7.88483	236.358	261.706
	GEN-N825-8	23.7544		25.682	1.93141	9.98	-8.04859	264.77
	GEN-N825-8	23.7261		25.5809	1.8303	9.98	-8.1497	283.992
Treatment 12	GEN-N825-9	28.1919	28.1677	28.3416	0.173845	9.98	-9.80616	895.255	867.926
	GEN-N825-9	28.1		28.5745	0.406789	9.98	-9.57321	761.77
	GEN-N825-9	28.2113		28.2609	0.0931562	9.98	-9.88684	946.753
GROUP	Sample	Ct value (reference gene)	Mean Ct value (reference gene)	Ct value (target gene)	ΔCt (relative expression normalized to reference gene)	Mean ΔCt of CK group	ΔΔCt = ΔCt of treatment group − ΔCt of control group	2^-△△Ct	Mean term			Sample ID	GUO-N825-WT	GUO-N825-1	GUO-N825-10	GUO-N825-11	GUO-N825-12	GUO-N825-2	GUO-N825-3	GUO-N825-4	GUO-N825-5	GUO-N825-6	GUO-N825-7	GUO-N825-9
Control 1	GUO-N825-WT	21.7324	21.8332	35.1	13.2668	13.3668	-0.1	1.07177	1.0016			△Ct	13.2668	-1.71552	4.19253	4.86523	0.149203	12.2526	0.688623	0.250226	9.03547	7.53242	1.6802	5.86638
	GUO-N825-WT	21.7671		35.2	13.3668	13.3668	0	1					13.3668	-1.71939	4.06034	4.55671	0.149527	12.5189	0.622411	0.292932	9.29635	7.33441	1.63533	5.69003
	GUO-N825-WT	22		35.3	13.4668	13.3668	0.1	0.933033					13.4668	-1.72512	4.09255	4.72838	0.0329081	13.6286	0.636903	0.189082	8.53379	9.22324	1.60765	5.50697
Treatment 1	GUO-N825-1	21.3958	21.4173	19.7018	-1.71552	13.3668	-15.0823	34692.3	34800.5			P value		1.2927e-09	1.97935e-08	1.36694e-07	4.55118e-09	0.253478	3.20304e-09	3.63934e-09	4.43604e-05	0.000894889	4.53434e-09	3.42483e-07
	GUO-N825-1	21.3804		19.6979	-1.71939	13.3668	-15.0862	34785.4				Significance		***	***	***	***	ns	***	***	***	***	***	***
	GUO-N825-1	21.4757		19.6922	-1.72512	13.3668	-15.0919	34923.9
Treatment 2	GUO-N825-10	23.8655	23.1254	27.3179	4.19253	13.3668	-9.17427	577.739	610.038
	GUO-N825-10	23.8984		27.1857	4.06034	13.3668	-9.30646	633.176
	GUO-N825-10	21.6123		27.2179	4.09255	13.3668	-9.27426	619.198
Treatment 3	GUO-N825-11	20.0971	20.2601	25.1253	4.86523	13.3668	-8.50158	362.434	403.261
	GUO-N825-11	20.1342		24.8168	4.55671	13.3668	-8.8101	448.853
	GUO-N825-11	20.549		24.9885	4.72838	13.3668	-8.63842	398.496
Treatment 4	GUO-N825-12	21.8412	21.9359	22.0851	0.149203	13.3668	-13.2176	9525.66	9791.5
	GUO-N825-12	21.9795		22.0854	0.149527	13.3668	-13.2173	9523.52
	GUO-N825-12	21.987		21.9688	0.0329081	13.3668	-13.3339	10325.3
Treatment 5	GUO-N825-2	21.4829	21.4714	33.724	12.2526	13.3668	-1.11424	2.16481	1.59958
	GUO-N825-2	21.4374		33.9903	12.5189	13.3668	-0.847896	1.79987
	GUO-N825-2	21.4939		35.1	13.6286	13.3668	0.261774	0.834061
Treatment 6	GUO-N825-3	23.1762	22.889	23.5777	0.688623	13.3668	-12.6782	6554.11	6736.45
	GUO-N825-3	23.2853		23.5114	0.622411	13.3668	-12.7444	6861.91
	GUO-N825-3	22.2056		23.5259	0.636903	13.3668	-12.7299	6793.33
Treatment 7	GUO-N825-4	20.4529	20.6191	20.8693	0.250226	13.3668	-13.1166	8881.45	8923.27
	GUO-N825-4	20.4986		20.912	0.292932	13.3668	-13.0739	8622.41
	GUO-N825-4	20.9057		20.8082	0.189082	13.3668	-13.1777	9265.96
Treatment 8	GUO-N825-5	20.2239	20.4742	29.5096	9.03547	13.3668	-4.33134	20.1309	21.8114
	GUO-N825-5	20.2372		29.7705	9.29635	13.3668	-4.07045	16.8007
	GUO-N825-5	20.9614		29.0079	8.53379	13.3668	-4.83302	28.5026
Treatment 9	GUO-N825-6	22.9278	22.2595	29.7919	7.53242	13.3668	-5.83439	57.0591	46.7289
	GUO-N825-6	22.9446		29.5939	7.33441	13.3668	-6.0324	65.4534
	GUO-N825-6	20.9059		31.4827	9.22324	13.3668	-4.14356	17.6741
Treatment 10	GUO-N825-7	20.9515	20.9353	22.6155	1.6802	13.3668	-11.6866	3296.25	3387.61
	GUO-N825-7	20.9704		22.5706	1.63533	13.3668	-11.7315	3400.36
	GUO-N825-7	20.884		22.543	1.60765	13.3668	-11.7592	3466.23
Treatment 11	GUO-N825-9	20.7043	20.7147	26.5811	5.86638	13.3668	-7.50043	181.073	205.996
	GUO-N825-9	20.6519		26.4048	5.69003	13.3668	-7.67677	204.616
	GUO-N825-9	20.7879		26.2217	5.50697	13.3668	-7.85984	232.299
	Sample	Ct value (reference gene)	Mean Ct value (reference gene)	Ct value (target gene)	ΔCt (relative expression normalized to reference gene)	Mean ΔCt of CK group	ΔΔCt = ΔCt of treatment group − ΔCt of control group	2^-△△Ct	Mean term			Sample ID	JING-N825-WT	JING-N825-1	JING-N825-10	JING-N825-11	JING-N825-12	JING-N825-2	JING-N825-3	JING-N825-4	JING-N825-5	JING-N825-6	JING-N825-7	JING-N825-8	JING-N825-9
Control 1	JING-N825-WT	20.7858	20.8829	31.8666	10.9837	10.7025	0.281164	0.822927	1.04346			△Ct	10.9837	4.29768	4.9082	8.4906	7.25026	7.48908	2.40754	3.07404	9.67204	8.37395	8.54273	5.58026	8.20994
	JING-N825-WT	20.8965		31.8837	11.0007	10.7025	0.298183	0.813276					11.0007	3.51368	4.72889	8.8943	7.22739	8.53865	2.48268	3.19962	8.94125	9.2217	8.47194	5.55206	10.2626
	JING-N825-WT	20.9666		31.0061	10.1232	10.7025	-0.579346	1.49417					10.1232	3.2104	4.74928	8.6709	7.46855	8.28647	2.48895	3.03601	9.73442	9.95385	8.41546	5.58333	7.28026
Treatment 1	JING-N825-1	26.3024	26.282	30.5796	4.29768	10.7025	-6.40486	84.7333	136.89			P value		8.55074e-05	3.68103e-05	0.00295996	0.000349495	0.00375172	9.22965e-06	1.32906e-05	0.0313953	0.0483059	0.00159117	5.98659e-05	0.084416
	JING-N825-1	26.2739		29.7956	3.51368	10.7025	-7.18885	145.902				Significance		***	***	**	***	**	***	***	*	*	**	***	ns
	JING-N825-1	26.2695		29.4924	3.2104	10.7025	-7.49214	180.036
Treatment 2	JING-N825-10	20.6923	20.6925	25.6007	4.9082	10.7025	-5.79434	55.497	60.0995
	JING-N825-10	20.6548		25.4214	4.72889	10.7025	-5.97365	62.8417
	JING-N825-10	20.7303		25.4418	4.74928	10.7025	-5.95326	61.9598
Treatment 3	JING-N825-11	18.0057	18.005	26.4956	8.4906	10.7025	-2.21193	4.63296	4.07459
	JING-N825-11	17.9929		26.8993	8.8943	10.7025	-1.80824	3.50215
	JING-N825-11	18.0166		26.6759	8.6709	10.7025	-2.03163	4.08867
Treatment 4	JING-N825-12	21.7271	21.7452	28.9955	7.25026	10.7025	-3.45228	10.9456	10.4916
	JING-N825-12	21.7838		28.9726	7.22739	10.7025	-3.47514	11.1205
	JING-N825-12	21.7247		29.2137	7.46855	10.7025	-3.23399	9.40863
Treatment 5	JING-N825-2	26.7729	26.8135	34.3026	7.48908	10.7025	-3.21346	9.2757	6.36469
	JING-N825-2	26.8599		35.3522	8.53865	10.7025	-2.16389	4.48122
	JING-N825-2	26.8078		35.1	8.28647	10.7025	-2.41607	5.33716
Treatment 6	JING-N825-3	20.3235	20.33	22.7376	2.40754	10.7025	-8.29499	314.081	303.024
	JING-N825-3	20.3331		22.8127	2.48268	10.7025	-8.21986	298.142
	JING-N825-3	20.3335		22.819	2.48895	10.7025	-8.21359	296.849
Treatment 7	JING-N825-4	22.301	22.1656	25.2396	3.07404	10.7025	-7.6285	197.883	194.145
	JING-N825-4	22.1473		25.3652	3.19962	10.7025	-7.50292	181.386
	JING-N825-4	22.0485		25.2016	3.03601	10.7025	-7.66652	203.167
Treatment 8	JING-N825-5	19.8685	19.8987	29.5707	9.67204	10.7025	-1.0305	2.04273	2.46301
	JING-N825-5	19.9065		28.8399	8.94125	10.7025	-1.76129	3.39001
	JING-N825-5	19.921		29.6331	9.73442	10.7025	-0.968119	1.95629
Treatment 9	JING-N825-6	22.5947	22.6096	30.9836	8.37395	10.7025	-2.32859	5.02314	3.16484
	JING-N825-6	22.6069		31.8313	9.2217	10.7025	-1.48084	2.79111
	JING-N825-6	22.6274		32.5635	9.95385	10.7025	-0.748692	1.68027
Treatment 10	JING-N825-7	20.9307	20.9514	29.4941	8.54273	10.7025	-2.1598	4.46854	4.68083
	JING-N825-7	20.9809		29.4233	8.47194	10.7025	-2.2306	4.69329
	JING-N825-7	20.9425		29.3668	8.41546	10.7025	-2.28708	4.88067
Treatment 11	JING-N825-8	19.5263	19.5771	25.1574	5.58026	10.7025	-5.12228	34.8305	35.035
	JING-N825-8	19.5741		25.1292	5.55206	10.7025	-5.15048	35.518
	JING-N825-8	19.6309		25.1604	5.58333	10.7025	-5.11921	34.7565
Treatment 12	JING-N825-9	24.735	24.7224	32.9323	8.20994	10.7025	-2.4926	5.62789	5.90158
	JING-N825-9	24.7171		34.985	10.2626	10.7025	-0.439933	1.35654
	JING-N825-9	24.7151		32.0027	7.28026	10.7025	-3.42227	10.7203
GROUP	Sample	Ct value (reference gene)	Mean Ct value (reference gene)	Ct value (target gene)	ΔCt (relative expression normalized to reference gene)	Mean ΔCt of CK group	ΔΔCt = ΔCt of treatment group − ΔCt of control group	2^-△△Ct	Mean term			Sample ID	YE-N825-WT	YE-N825-1	YE-N825-10	YE-N825-11	YE-N825-12	YE-N825-2	YE-N825-3	YE-N825-4	YE-N825-5	YE-N825-6	YE-N825-7	YE-N825-8	YE-N825-9
Control 1	YE-N825-WT	20.9341	21.0281	35.1	14.0719	14.1719	-0.1	1.07177	1.0016			△Ct	14.0719	4.14056	4.07167	4.57414	5.11501	9.18485	0.238249	5.30414	10.7029	3.56272	6.62385	0.360132	7.4343
	YE-N825-WT	21.0986		35.2	14.1719	14.1719	0	1					14.1719	4.43217	3.98503	4.40592	5.10206	9.28485	0.309252	5.40414	10.5715	3.23012	6.62613	0.269339	7.31948
	YE-N825-WT	21.0515		35.3	14.2719	14.1719	0.1	0.933033					14.2719	3.77201	3.96176	4.24938	5.10812	9.38485	0.330336	3.7371	9.52536	3.09762	6.55492	0.336027	6.63998
Treatment 1	YE-N825-1	26.3357	26.4144	30.555	4.14056	14.1719	-10.0314	1046.53	1084.21			P value		9.27318e-07	1.11301e-08	9.70584e-08	9.95955e-09	4.66615e-07	2.72982e-09	6.64835e-05	0.000490112	2.16351e-07	2.74798e-08	2.70151e-09	1.01544e-05
	YE-N825-1	26.4098		30.8466	4.43217	14.1719	-9.73978	854.997				Significance		***	***	***	***	***	***	***	***	***	***	***	***
	YE-N825-1	26.4979		30.1865	3.77201	14.1719	-10.3999	1351.11
Treatment 2	YE-N825-10	18.3964	18.4505	22.5221	4.07167	14.1719	-10.1003	1097.7	1149.32
	YE-N825-10	18.479		22.4355	3.98503	14.1719	-10.1869	1165.65
	YE-N825-10	18.4759		22.4122	3.96176	14.1719	-10.2102	1184.6
Treatment 3	YE-N825-11	22.647	22.7073	27.2814	4.57414	14.1719	-9.59781	774.87	872.018
	YE-N825-11	22.7441		27.1132	4.40592	14.1719	-9.76602	870.695
	YE-N825-11	22.7307		26.9566	4.24938	14.1719	-9.92257	970.488
Treatment 4	YE-N825-12	23.9573	23.9683	29.0833	5.11501	14.1719	-9.05694	532.61	535.062
	YE-N825-12	23.9711		29.0703	5.10206	14.1719	-9.06989	537.415
	YE-N825-12	23.9764		29.0764	5.10812	14.1719	-9.06383	535.16
Treatment 5	YE-N825-2	25.9558	25.9151	35.1	9.18485	14.1719	-4.98709	31.715	29.6385
	YE-N825-2	25.8913		35.2	9.28485	14.1719	-4.88709	29.5911
	YE-N825-2	25.8984		35.3	9.38485	14.1719	-4.78709	27.6095
Treatment 6	YE-N825-3	23.2777	23.2899	23.5281	0.238249	14.1719	-13.9337	15648.1	15075
	YE-N825-3	23.3039		23.5991	0.309252	14.1719	-13.8627	14896.6
	YE-N825-3	23.288		23.6202	0.330336	14.1719	-13.8416	14680.5
Treatment 7	YE-N825-4	30.1584	29.7959	35.1	5.30414	14.1719	-8.86781	467.172	762.422
	YE-N825-4	29.5748		35.2	5.40414	14.1719	-8.76781	435.887
	YE-N825-4	29.6545		33.533	3.7371	14.1719	-10.4348	1384.21
Treatment 8	YE-N825-5	21.7373	21.7818	32.4846	10.7029	14.1719	-3.46909	11.0739	16.0836
	YE-N825-5	21.769		32.3532	10.5715	14.1719	-3.60046	12.1296
	YE-N825-5	21.8389		31.3071	9.52536	14.1719	-4.64659	25.0474
Treatment 9	YE-N825-6	23.6974	23.697	27.2597	3.56272	14.1719	-10.6092	1562.05	1895.13
	YE-N825-6	23.6504		26.9271	3.23012	14.1719	-10.9418	1967.07
	YE-N825-6	23.7431		26.7946	3.09762	14.1719	-11.0743	2156.27
Treatment 10	YE-N825-7	23.6618	23.6508	30.2746	6.62385	14.1719	-7.5481	187.156	190.111
	YE-N825-7	23.6298		30.2769	6.62613	14.1719	-7.54582	186.861
	YE-N825-7	23.6608		30.2057	6.55492	14.1719	-7.61703	196.316
Treatment 11	YE-N825-8	24.1542	24.1325	24.4926	0.360132	14.1719	-13.8118	14380.4	14772.5
	YE-N825-8	24.0613		24.4018	0.269339	14.1719	-13.9026	15314.5
	YE-N825-8	24.1819		24.4685	0.336027	14.1719	-13.8359	14622.7
Treatment 12	YE-N825-9	24.8176	24.798	32.2323	7.4343	14.1719	-6.73765	106.717	135.783
	YE-N825-9	24.7747		32.1174	7.31948	14.1719	-6.85246	115.557
	YE-N825-9	24.8015		31.4379	6.63998	14.1719	-7.53197	185.075
